# Supplementary material for: Analytical Determination of the Lipid Fraction of Nigella sativa Fatty Oil by GC and NMR Analysis and Evaluation of Its Cytotoxic and Antioxidant Activity
Source: Molecules. 2025 Nov 5;30(21):4300. doi: 10.3390/molecules30214300 (PMC12611037; doi:10.3390/molecules30214300)
Supplement: Supplementary file 1 [file molecules-30-04300-s001.zip]

Archive with 1 entries (1 files):
- molecules-3938578-supplementary.pdf
